# Supplementary material for: Statistical batch-aware embedded integration, dimension reduction, and alignment for spatial transcriptomics
Source: Bioinformatics. 2024 Oct 14;40(10):btae611. doi: 10.1093/bioinformatics/btae611 (PMC11512591; doi:10.1093/bioinformatics/btae611)
Supplement: btae611_Supplementary_Data [file btae611_supplementary_data.zip]

Archive with 10 entries (10 files):
- FigS7.png
- figS3-2.png
- figS4.png
- figS3-1.png
- supplementary.pdf
- figS5.png
- FigS6.png
- figS2.png
- figS1.png
- FigS8.png
